# Supplementary material for: Immunoprofiles and DNA Methylation of Inflammatory Marker Genes in Ulcerative Colitis-Associated Colorectal Tumorigenesis
Source: Biomolecules. 2021 Sep 30;11(10):1440. doi: 10.3390/biom11101440 (PMC8533626; doi:10.3390/biom11101440)
Supplement: Supplementary file 1 [file biomolecules-11-01440-s001.zip]

Archive with 1 entries (1 files):
- biomolecules-1367274-supplementary.pdf
